# Supplementary material for: A Multi-Enzyme Cascade Reaction for the Production of 2′3′-cGAMP
Source: Biomolecules. 2021 Apr 16;11(4):590. doi: 10.3390/biom11040590 (PMC8073963; doi:10.3390/biom11040590)
Supplement: Supplementary file 1 [file biomolecules-11-00590-s001.zip]

Archive with 1 entries (1 files):
- biomolecules-1187445-supplementary.pdf
